# Supplementary material for: Comparison of Experimental Strategies to Study l-Type Amino Acid Transporter 1 (LAT1) Utilization by Ligands
Source: Molecules. 2021 Dec 22;27(1):37. doi: 10.3390/molecules27010037 (PMC8746705; doi:10.3390/molecules27010037)
Supplement: Supplementary file 1 [file molecules-27-00037-s001.zip]

Archive with 1 entries (1 files):
- molecules-1473367-supplementary.pdf
